# Supplementary material for: Inter-domain electron transfer in cellobiose dehydrogenase: modulation by pH and divalent cations
Source: FEBS J. 2015 May 16;282(16):3136–48. doi: 10.1111/febs.13310 (PMC4676925; doi:10.1111/febs.13310)
Supplement: Supplementary file 1 [file febs0282-3136-sd1.zip]

Archive with 1 entries (1 files):
- febs13310-sup-0001-TableS1-S2.pdf
